# Supplementary material for: BoLA-DRB3 Polymorphism Associated with Bovine Leukemia Virus Infection and Proviral Load in Holstein Cattle in Egypt
Source: Pathogens. 2023 Dec 14;12(12):1451. doi: 10.3390/pathogens12121451 (PMC10746042; doi:10.3390/pathogens12121451)
Supplement: Supplementary file 1 [file pathogens-12-01451-s001.zip › Table S1.xlsx]

## Sheet:  information for farms-samples
Table S1: General information about dairy Cattle population analyzed in this study
	Dairy farm ID
Factors	QC	DZ	BA
Farm information
Location
Geographical location	Southern part of Egypt	Northen coastal part of Egypt	Northen part of Egypt
Province	Qena	Damietta	Beheira
District	Qena city	El-Zarqa	Abu-Elmatamir
Climate (during farm visit in winter 2018)	Warm	cold, wet	cold
Farm diensity	～300 heads	～500 heads	>600 heads
Breed rearing	Holstein	Holstein	Holstein/Simmental
Imoprtation origin	Germany	USA	Germany/France
Housing system	Loose housing barn	Loose housing barn	Loose housing barn
Feeding system	Indoor	Indoor	Indoor
Breeding system	Natural	Natural	Artificial insemination
Milking system	Milking parlor	Potable milking machine	Milking parlor
Control of biting insects	No	No	No
Sanitary measurmnets	Moderate-quality	Low-quality	High-quality
Previous records of EBL	No	No	No
Previous testing of BLV	No	No	Yes (negative)
Samples information
No. tested samples	39	40	42
Breed	Holstein	Holstein	Holstein
Age	6–10 years	5–8 years	5–10 years
Sex	females	females	females
Lactation	Yes	Yes	Yes

## Sheet: QC farm-photo
QCfarm
Photo 1							Photo 2

## Sheet: DZ farm-photo
DZ farm
Photo 1							Photo 2

## Sheet: BA farm-photo
BA farm
Photo 1							Photo 2
